# Supplementary material for: Immunohistochemical identification of Propionibacterium acnes in granuloma and inflammatory cells of myocardial tissues obtained from cardiac sarcoidosis patients
Source: PLoS One. 2017 Jul 7;12(7):e0179980. doi: 10.1371/journal.pone.0179980 (PMC5501515; doi:10.1371/journal.pone.0179980)
Supplement: S1 File — (XLSX) [file pone.0179980.s001.xlsx]

## Sheet: S1 file
Groups	Underlying heart disease	Type of sample	Age	Sex	HR (beats/min)	SBP (mmHg)	LVEF (%)	Basal thinning of IVS	Uptake Ga scintigraphy or FDG-PET	LGE-CMR	Biochemistry						AV block	VT or VF	PPM/ICD/CRT(D)	Extra-cardiac sarcoidosis	Medications				HE stain			P. acnes detected with PAB antibody (IHC)
											Calcium (mEq/l)	BNP (pg/ml)	ACE (IU/L)	Lysozyme (μg/mL)	sIL2-R (μg/ml)	Troponin T (ng/ml)					Corticosteroid	ACE-Is / ARBs	β-blockers	Diuretics	Granulomas	Massive inflammatory foci	Minimal inflammatory foci	Granulomas	Massive inflammatory foci	Minimal inflammatory foci
CS-group	Cardiac sarcoidosis	Surgical	62	F																					+	+	+	+	-	+
CS-group	Cardiac sarcoidosis	Surgical	64	F																					+	+	-	+	-
CS-group	Cardiac sarcoidosis	Surgical	65	F																					+	+	-	+	+
CS-group	Cardiac sarcoidosis	Surgical	72	F																					+	+	+	+	+	+
CS-group	Cardiac sarcoidosis	Autopsy	27	M																					-	-	-
CS-group	Cardiac sarcoidosis	Autopsy	43	F																					+	-	-	-
CS-group	Cardiac sarcoidosis	Autopsy	50	F																					+	+	-	+	+
CS-group	Cardiac sarcoidosis	Autopsy	53	F																					-	-	-
CS-group	Cardiac sarcoidosis	Autopsy	53	M																					-	-	+			+
CS-group	Cardiac sarcoidosis	Autopsy	53	M																					-	-	+			-
CS-group	Cardiac sarcoidosis	Autopsy	55	F																					-	-	-
CS-group	Cardiac sarcoidosis	Autopsy	56	F																					-	-	+			+
CS-group	Cardiac sarcoidosis	Autopsy	60	F																					+	+	+	-	-	+
CS-group	Cardiac sarcoidosis	Autopsy	62	F																					+	+	+	+	+	+
CS-group	Cardiac sarcoidosis	Autopsy	64	F																					-	+	+		+	-
CS-group	Cardiac sarcoidosis	Autopsy	64	F																					+	+	-	-	-
CS-group	Cardiac sarcoidosis	Autopsy	79	F																					+	-	+	-		-
CS-group	Cardiac sarcoidosis	Autopsy	92	F																					-	+	-		-
CS-group	Cardiac sarcoidosis	EMB	48	F	65	121	45	-	+	+	8.9	103.7	10.3	-	200	0.029	-	+	-	+	+	+	+	-	-	-	-
CS-group	Cardiac sarcoidosis	EMB	59	F	49	100	29	+	+		9.8	493	25.6	5	326		+	-	+	-	+	+	+	-	+	+	-	-	+
CS-group	Cardiac sarcoidosis	EMB	59	M	74	133	21	+	-		10	1780	20.2	7.1		0.031	+	-	+	+	+	+	+	-	-	-	-
CS-group	Cardiac sarcoidosis	EMB	61	M	46	80	20	-	+	+	9	643	25	6.4		0.042	-	-	+	+	+	+	+	+	+	+	-	+	+
CS-group	Cardiac sarcoidosis	EMB	63	F	77	117	49	-	+		9.1	82	39	5		0.014	-	+	-	+	-	+	+	-	+	+	-	+	+
CS-group	Cardiac sarcoidosis	EMB	65	M	38	105	33	-	+	+	9.3	179	29	8.9		0.037	+	-	+	-	+	-	+	-	+	+	+	+	+	+
CS-group	Cardiac sarcoidosis	EMB	70	F	78	116	40	+	+		9.3	194	25.2	6.8	657	0.031	+	-	+	+	+	-	-	-	+	+	+	+	+	+
CS-group	Cardiac sarcoidosis	EMB	85	F	80	92	62	-	+		9.2	272	19	16		0.018	-	-	-	+	-	-	-	+	+	+	-	-	-
M-group	Myocarditis	Surgical	15	M																					-	+	-		-
M-group	Myocarditis	Surgical	21	M																					-	-	+			-
M-group	Myocarditis	Surgical	27	M																					-	+	+		-	-
M-group	Myocarditis	Surgical	49	F																					-	+	-		-
M-group	Myocarditis	Surgical	56	M																					-	+	-		-	-
M-group	Myocarditis	Autopsy	33	F																					-	-	+			-
M-group	Myocarditis	Autopsy	38	M																					-	+	+		-
M-group	Myocarditis	Autopsy	40	M																					-	+	+		-	-
M-group	Myocarditis	EMB	15	M	80	122	18	-	+		8.7	629	12	8.7	1330	6.98	+	-	-		+	+	+	+	-	+	-		-
M-group	Myocarditis	EMB	19	M	96	129	40	-		-	9.5	29	17	7.2		1.51	-	-	-		-	-	-	-	-	-	+			-
M-group	Myocarditis	EMB	27	M	69	75	10	-				484				1.29	-	-	-		-	+	+	+	-	+	+		-	-
M-group	Myocarditis	EMB	35	M	116	92	60	-		-	8.7	356	5.8			0.388	-	-	-		+	+	-	-	-	+	+		-	-
M-group	Myocarditis	EMB	46	M	90	96	5	-			7.6	308	17.7			25.39	+	-	-		-	+	-	+	-	+	-		-
M-group	Myocarditis	EMB	51	M	70	127	22	-		+	9.4	960	7.9			0.008	-	-	-		-	+	+	+	-	-	+			-
M-group	Myocarditis	EMB	79	M	119	90	45	-			8.4	2210				8.34	-	-	-		-	+	-	-	-	-	+			-
CM-group	DCM	Surgical	18	F																					-	-	-
CM-group	DCM	Surgical	30	M																					-	-	-
CM-group	DCM	Surgical	37	M																					-	-	-			-
CM-group	DCM	Surgical	40	M																					-	-	-
CM-group	DCM	Surgical	44	M																					-	-	-
CM-group	DCM	Surgical	58	M																					-	-	+			-
CM-group	DCM	Surgical	62	M																					-	-	+
CM-group	HCM	Surgical	63	F																					-	-	+			-
CM-group	HCM	Surgical	63	M																					-	-	+			-
CM-group	Other	Surgical	47	M																					-	-	+			-
CM-group	DCM	Autopsy	38	M																					-	-	-
CM-group	DCM	Autopsy	39	M																					-	-	-
CM-group	DCM	Autopsy	57	F																					-	-	-
CM-group	DCM	Autopsy	61	M																					-	-	+			-
CM-group	DCM	Autopsy	64	M																					-	-	-
CM-group	DCM	Autopsy	68	F																					-	+	+		-	-
CM-group	DCM	Autopsy	70	M																					-	-	-
CM-group	DCM	Autopsy	73	M																					-	-	-
CM-group	Other	Autopsy	62	M																					-	-	-
CM-group	Other	Autopsy	70	F																					-	-	-
CM-group	DCM	EMB	48	M	96	90	10	-	-	+	9.8	722	7.8			0.026	-	-	-		-	+	+	+	-	-	+			-
CM-group	DCM	EMB	50	F	87	91	17.5	-			9.4	1668	12.4	8.4		0.013	-	-	-		-	+	+	-	-	-	-
CM-group	DCM	EMB	50	M	62	118	21	-		+	8.2	1624.5	5.5				-	-	-		-	+	+	+	-	-	+			-
CM-group	DCM	EMB	53	F	107	139	25	-		+	10.3	198	1.9			0.01	-	-	-		-	+	+	+	-	-	+			-
CM-group	DCM	EMB	57	M	105	120	32	-		+		605	1	9.6		0.014	-	-	-		-	+	+	+	-	-	-
CM-group	DCM	EMB	57	M	110	130	18	-		+	8.8	1136.5	8.1	-		0.025	-	-	-		-	+	+	+	-	-	+			-
CM-group	DCM	EMB	58	M	92	91	33	-		+	9.7	460.4	20.9				-	-	-		-	+	+	+	-	-	+			-
CM-group	DCM	EMB	64	M	69	123	23	-		+	8.7	289.4					-	-	-		-	+	+	+	-	-	+			-
CM-group	DCM	EMB	68	M	103	103	30	-			9.4	35					-	-	+		-	+	+	+	-	-	-
CM-group	DCM	EMB	85	F	84	91	16	-		+	9.1	1320				0.023	-	-	-		-	+	+	+	-	-	-
CM-group	HCM	EMB	40	M	72	115	60	-		-	9.6	5.8				0.004	-	-	-		-	-	+	-	-	-	+			-
CM-group	HCM	EMB	58	F	84	121	65	-		+	9.9	84	11.5		191	0.038	-	-	-		-	-	+	-	-	-	+			-
CM-group	HCM	EMB	61	M	72	124	60	-		+		101.5					-	-	+		-	+	+	-	-	-	+			-
CM-group	HCM	EMB	72	F	86	106	61	-			9.1	163				0.008	-	-	-		-	-	+	-	-	-	+			-
CM-group	HCM	EMB	74	M	112	85	56	-		+	7.8	443.8		-	568		-	-	+		-	+	+	+	-	-	+			-
CM-group	HCM	EMB	79	M	68	91	60	-				1439.2					-	-	-		-	+	-	+	-	-	-
CM-group	Other	EMB	70	M	50	166	54	-		+	8.4	735	18.3			0.103	-	-	-		-	+	+	+	-	-	-
CM-group	Other	EMB	78	M	74	136	34	-			8	331					-	-	-		-	+	+	-	-	-	-
CM-group	Other	EMB	60	M	43	169	64	-	-	+	9.5	56.1	6.4	-	206	0.01	+	-	+		-	+	-	+	-	-	-
